# Supplementary material for: Morphological and genetic evidence support the reinstatement of the long-forgotten Telipogon teuscheri (Orchidaceae, Oncidiinae) from southwestern Ecuador
Source: PhytoKeys. 2026 Apr 9;273:1–20. doi: 10.3897/phytokeys.273.180600 (PMC13087665; doi:10.3897/phytokeys.273.180600)
Supplement: XML Treatment for Telipogon teuscheri [file phytokeys.273.180600-treatment1.xml]

<!DOCTYPE tp:taxon-treatment
  PUBLIC "-//TaxonX//DTD Taxonomic Treatment Publishing DTD v0 20100105//EN" "tax-treatment-NSO.dtd">
<tp:taxon-treatment xmlns:tp="http://www.plazi.org/taxpub"><tp:treatment-meta><kwd-group><label>Taxon classification</label><kwd>
                <named-content content-type="kingdom">Plantae</named-content>
              </kwd><kwd>
                <named-content content-type="order">Asparagales</named-content>
              </kwd><kwd>
                <named-content content-type="family">Orchidaceae</named-content>
              </kwd></kwd-group><mixed-citation publication-type="journal"><person-group><name><surname>Baquero</surname><given-names>Luis E.</given-names></name><name><surname>Martel</surname><given-names>Carlos</given-names></name><name><surname>Ledesma</surname><given-names>Yanua</given-names></name><name><surname>Guerrero-Freire</surname><given-names>Mónica Salomé</given-names></name><name><surname>Iturralde</surname><given-names>Gabriel A.</given-names></name></person-group><article-title>Morphological and genetic evidence support the reinstatement of the long-forgotten <italic><tp:taxon-name><tp:taxon-name-part taxon-name-part-type="genus" reg="Telipogon">Telipogon</tp:taxon-name-part> <tp:taxon-name-part taxon-name-part-type="species" reg="teuscheri">teuscheri</tp:taxon-name-part></tp:taxon-name></italic> (<tp:taxon-name><tp:taxon-name-part taxon-name-part-type="family" reg="Orchidaceae">Orchidaceae</tp:taxon-name-part></tp:taxon-name>, <tp:taxon-name><tp:taxon-name-part taxon-name-part-type="subtribe" reg="Oncidiinae">Oncidiinae</tp:taxon-name-part></tp:taxon-name>) from southwestern Ecuador</article-title><source>PhytoKeys</source><day>09</day><month>04</month><year>2026</year><volume>273</volume><fpage>1</fpage><lpage>20</lpage><pub-id pub-id-type="doi">10.3897/phytokeys.273.180600</pub-id></mixed-citation></tp:treatment-meta><tp:nomenclature><tp:taxon-name><object-id xmlns:xlink="http://www.w3.org/1999/xlink" content-type="arpha" xlink:type="simple">87270A19-3CCB-5E41-8631-66D88079BE2C</object-id>
                    		<tp:taxon-name-part taxon-name-part-type="genus" reg="Telipogon">Telipogon</tp:taxon-name-part> <tp:taxon-name-part taxon-name-part-type="species" reg="teuscheri">teuscheri</tp:taxon-name-part>
                    	</tp:taxon-name><tp:taxon-authority>Garay, Bot. Mus. Leafl. 18: 214, tab. 43. 1958.</tp:taxon-authority><xref ref-type="fig" rid="F1">Figs 1</xref><xref ref-type="fig" rid="F6">, 6</xref><tp:nomenclature-citation-list><tp:nomenclature-citation><tp:taxon-name><tp:taxon-name-part taxon-name-part-type="genus" reg="Telipogon"/> <tp:taxon-name-part taxon-name-part-type="species" reg="isabelae"/></tp:taxon-name><comment><italic>= <tp:taxon-name><tp:taxon-name-part taxon-name-part-type="genus" reg="Telipogon">Telipogon</tp:taxon-name-part> <tp:taxon-name-part taxon-name-part-type="species" reg="isabelae">isabelae</tp:taxon-name-part></tp:taxon-name></italic> Dodson &amp; Hirtz, Native Ecuadorian Orchids 5: 1183. 2004. Type: Ecuador, Azuay: <italic>A. Hirtz 3338</italic> (holotype: MO! – ex RPSC). syn. nov.</comment></tp:nomenclature-citation></tp:nomenclature-citation-list></tp:nomenclature><tp:treatment-sec sec-type="Type material"><title>Type material.</title><p><bold>Ecuador • Azuay</bold>, Santa Rosa de las Nubes [Octavio Cordero Palacios], 13 Aug 1956: <italic>H. Teuscher 12</italic> (holotype: AMES!).</p></tp:treatment-sec><tp:treatment-sec sec-type="Description"><title>Description.</title><p><bold><italic>Plant</italic></bold> up to 24 cm long (including the inflorescence), epiphytic, caespitose, each new shoot produced appressed to and above the previous one. <bold><italic>Roots</italic></bold> 1.0–1.3 mm in diameter, cylindrical, basal. <bold><italic>Stem</italic></bold> on mature plants forming pseudobulb-like structures, up to 10 × 2.5 mm, arising from a rhizome and with a single leaf at the apex. <bold><italic>Leaves</italic></bold> up to 4 per stem, distichous, subcoriaceous, slightly carinate abaxially, articulated to decurrent, conduplicate leaf sheaths completely covering the stem; the basal leaves smaller than the upper leaves; <bold><italic>blade</italic></bold> 20–110 × 5.9–19 mm, conduplicate, narrowly elliptic-obovate, acute, slightly apiculate. <bold><italic>Inflorescence</italic></bold> raceme up to 210 mm long, lateral or apical; <bold><italic>peduncle</italic></bold> green, simple, narrow at the base and gradually broadening towards the rachis, becoming tetragonal; <bold><italic>rachis</italic></bold> up to 40 mm long, ancipitous, producing apically 2–7 spirally arranged flowers, opening in succession, 1(–2) simultaneously; <bold><italic>floral bracts</italic></bold> 6.5–11.0 mm long, green, membranaceous, conduplicate, triangular, boat-shaped, ovate when extended, acute, carinate abaxially, sometimes with a small, thin bracteole at the opposite side. <bold><italic>Ovary</italic></bold> 22.6–38.0 mm long, triquetrous, winged; <bold><italic>pedicel</italic></bold> 1–3 mm long, terete. <bold><italic>Flowers</italic></bold> non-resupinate; <bold><italic>sepals</italic></bold> yellow with dark red-purple irregular lines, ovate, acute, concave, carinate abaxially, obscurely 3-veined; <bold><italic>dorsal sepal</italic></bold> 12.5–18.0 × 4.6–7.9 mm; <bold><italic>lateral sepals</italic></bold> 13.2–15.8 × 4.7–6.1 mm, oblique. <bold><italic>Petals</italic></bold> 14.5–20.1 × 12.8–19.8 mm, yellow with dark yellow longitudinal veins suffused with dark red-brown reticulations, broadly elliptic-rhomboid, acute at the apex, margins slightly undulate, (8–)9–11-veined; glabrous, with minutely ciliate base. <bold><italic>Lip</italic></bold> 15.2–19.3 × 20.5–27.1 mm, with the same color pattern of the petals, transversally obovate, obtuse and shortly apiculate at the apex, the margins slightly undulate; 15(–19)-veined, glabrous; <bold><italic>lip callus</italic></bold> 5.4–6.7 × 6.2–10.1 mm, dark purple at the center with yellow-reddish margins, protruding ventrally from the base of the lip, free from the blade for ca. 3 mm, lunate-deltoid, convex, profusely villose centrally, turning flat and velvety towards the irregular margins that form a skirt, the apex varying from broadly obtuse, retuse to emarginate. <bold><italic>Column</italic></bold> ca. 4.5 mm long up to ca. 4.0 mm in diameter (without including setae), dark purple, sessile, slightly velvety, dorsally trilobed, lateral lobes slightly swollen, central lobe dactyliform, curved toward the clinandrium and covering half of the anther cap; each lobe bearing a dense tuft of dark purple, simple, acicular setae with pale whitish tips; central tuft shorter 1.8–2.1 mm long, lateral tufts longer 2.4–3.3 mm long; <bold><italic>clinandrium</italic></bold> concave with rounded edges. <bold><italic>Stigma</italic></bold> ca. 2.2 mm in diameter, dark purple, apical, circular, covered by a translucent, sticky secretion, with thin, dark purple, slightly sinuate margins, protruding ca. 1 mm towards the lip. <bold><italic>Anther cap</italic></bold> ca. 1.8 × 2.4 mm, hidden under the clinandrium cavity, dorsal, cordiform, yellow-orange. <bold><italic>Pollinarium</italic></bold> not observed. <bold><italic>Fruit</italic></bold> a carinate capsule.</p></tp:treatment-sec><tp:treatment-sec sec-type="Additional examined material"><title>Additional examined material.</title><p><bold>Ecuador: Azuay</bold> • El Bosque de Ingapucará, cerca de Huasipamba (Sta. Isabel), 2720–3080 m, 9 Aug 1990, <italic>R. Macklin 50</italic> (QCA!); •  Plants grown in the greenhouses of Father Angel Andreetta in Paute, 22 km east of Cuenca on the Río Paute, Dec 1988, <italic>A. Hirtz 3339</italic> (MO – ex RPSC photo!); •  southeast of Portete, 3000 m, 6 May 2022, <italic>G.A. Iturralde GI-2305-1117</italic> (<abbrev xmlns:xlink="http://www.w3.org/1999/xlink" xlink:title="National Herbarium of Ecuador" xlink:type="simple">QCNE</abbrev>!); •  Ibid. loc., 1 Jun 2022, <italic>G.A. Iturralde GI-2208-5095</italic> (<abbrev xmlns:xlink="http://www.w3.org/1999/xlink" xlink:title="National Herbarium of Ecuador" xlink:type="simple">QCNE</abbrev>!) •  Ibid. loc., 13 Jun 2023, <italic>G.A. Iturralde</italic>, <italic>GI-2305-1083</italic> (<abbrev xmlns:xlink="http://www.w3.org/1999/xlink" xlink:title="National Herbarium of Ecuador" xlink:type="simple">QCNE</abbrev>!); •  Mazán, vía a El Cajas, 3100 m, 13 Sep 2023, <italic>F. Sánchez &amp; G.A. Iturralde GI-2309-1907</italic> (<abbrev xmlns:xlink="http://www.w3.org/1999/xlink" xlink:title="National Herbarium of Ecuador" xlink:type="simple">QCNE</abbrev>!).</p></tp:treatment-sec><tp:treatment-sec sec-type="iNaturalist records"><title>iNaturalist records.</title><p>Ecuador: Azuay, near Cuenca, Aug 2023, <italic>fkarste</italic><ext-link xmlns:xlink="http://www.w3.org/1999/xlink" xlink:href="https://www.inaturalist.org/observations/176645191" ext-link-type="uri" xlink:type="simple">https://www.inaturalist.org/observations/176645191</ext-link> (Suppl. material <xref ref-type="supplementary-material" rid="S2">2</xref>: fig S1); near San Felipe de Molleturo, 30 Jul 2025, <italic>fkarste</italic><ext-link xmlns:xlink="http://www.w3.org/1999/xlink" xlink:href="https://www.inaturalist.org/observations/302520547" ext-link-type="uri" xlink:type="simple">https://www.inaturalist.org/observations/302520547</ext-link> (Suppl. material <xref ref-type="supplementary-material" rid="S2">2</xref>: fig S2) and <ext-link xmlns:xlink="http://www.w3.org/1999/xlink" xlink:href="https://www.inaturalist.org/observations/302520681" ext-link-type="uri" xlink:type="simple">https://www.inaturalist.org/observations/302520681</ext-link> (Suppl. material <xref ref-type="supplementary-material" rid="S2">2</xref>: fig S3).</p></tp:treatment-sec><tp:treatment-sec sec-type="Taxonomic notes"><title>Taxonomic notes.</title><p><italic><tp:taxon-name><tp:taxon-name-part taxon-name-part-type="genus" reg="Telipogon">Telipogon</tp:taxon-name-part> <tp:taxon-name-part taxon-name-part-type="species" reg="teuscheri">teuscheri</tp:taxon-name-part></tp:taxon-name></italic> is characterized by the yellowish flowers with a prominent reddish reticulate pattern extending to the margins of the corolla, the petals and lip not exceeding 20.1 mm in length, the large lunate-deltoid callus reaching up to 1/3 of the lip, villose centrally, velvety and flat towards the margins, forming a skirt whose apex ranges from broadly obtuse, retuse, to emarginate. In summary, the reticulate pattern and the lunate-deltoid and villose-velvety callus of the lip with a lighter colored margin allow <italic><tp:taxon-name><tp:taxon-name-part taxon-name-part-type="genus" reg="Telipogon">T.</tp:taxon-name-part> <tp:taxon-name-part taxon-name-part-type="species" reg="teuscheri">teuscheri</tp:taxon-name-part></tp:taxon-name></italic> to be easily differentiated from any other currently known <italic><tp:taxon-name><tp:taxon-name-part taxon-name-part-type="genus" reg="Telipogon">Telipogon</tp:taxon-name-part></tp:taxon-name></italic> species (Figs <xref ref-type="fig" rid="F1">1</xref>, <xref ref-type="fig" rid="F5">5C</xref>, <xref ref-type="fig" rid="F6">6</xref>).</p><p>As stated above, <italic><tp:taxon-name><tp:taxon-name-part taxon-name-part-type="genus" reg="Telipogon">Telipogon</tp:taxon-name-part> <tp:taxon-name-part taxon-name-part-type="species" reg="teuscheri">teuscheri</tp:taxon-name-part></tp:taxon-name></italic> has flowers similar in size and reticulation to those of <italic><tp:taxon-name><tp:taxon-name-part taxon-name-part-type="genus" reg="Telipogon">T.</tp:taxon-name-part> <tp:taxon-name-part taxon-name-part-type="species" reg="tesselatus">tesselatus</tp:taxon-name-part></tp:taxon-name></italic> (Fig. <xref ref-type="fig" rid="F5">5B</xref>) but differs in the broadly elliptic-rhomboid petals (vs. suborbicular to ovate-suborbicular), the transversely obovate lip (vs. transversely elliptic), the lunate-deltoid and villose-velvety callus of the lip (vs. the subquadrate, bifid callus with a central longitudinal sulcus), and the dark brown-purple column with three clearly distinct tufts of dark purple setae (vs. yellow column uniformly and profusely covered with red-yellow setae).</p><p><italic><tp:taxon-name><tp:taxon-name-part taxon-name-part-type="genus" reg="Telipogon">Telipogon</tp:taxon-name-part> <tp:taxon-name-part taxon-name-part-type="species" reg="teuscheri">teuscheri</tp:taxon-name-part></tp:taxon-name></italic> is also similar to <italic><tp:taxon-name><tp:taxon-name-part taxon-name-part-type="genus" reg="Telipogon">T.</tp:taxon-name-part> <tp:taxon-name-part taxon-name-part-type="species" reg="thomasii">thomasii</tp:taxon-name-part></tp:taxon-name></italic> and <italic><tp:taxon-name><tp:taxon-name-part taxon-name-part-type="genus" reg="Telipogon">T.</tp:taxon-name-part> <tp:taxon-name-part taxon-name-part-type="species" reg="tamboensis">tamboensis</tp:taxon-name-part></tp:taxon-name></italic>. A comparison of floral traits is summarized in Table <xref ref-type="table" rid="T1">1</xref> and illustrated in Fig. <xref ref-type="fig" rid="F5">5</xref>.</p><table-wrap id="T1" position="float" orientation="portrait"><label>Table 1.</label><caption><p>Summary of floral characteristics of <italic><tp:taxon-name><tp:taxon-name-part taxon-name-part-type="genus" reg="Telipogon">Telipogon</tp:taxon-name-part> <tp:taxon-name-part taxon-name-part-type="species" reg="teuscheri">teuscheri</tp:taxon-name-part></tp:taxon-name></italic> and morphological similar <italic><tp:taxon-name><tp:taxon-name-part taxon-name-part-type="genus" reg="Telipogon">Telipogon</tp:taxon-name-part></tp:taxon-name></italic> species.</p></caption><table><tbody><tr><th rowspan="1" colspan="1"/><th rowspan="1" colspan="1">
                      <italic>
                        <tp:taxon-name><tp:taxon-name-part taxon-name-part-type="genus" reg="Telipogon">T.</tp:taxon-name-part> <tp:taxon-name-part taxon-name-part-type="species" reg="tamboensis">tamboensis</tp:taxon-name-part></tp:taxon-name>
                      </italic>
                    </th><th rowspan="1" colspan="1">
                      <italic>
                        <tp:taxon-name><tp:taxon-name-part taxon-name-part-type="genus" reg="Telipogon">T.</tp:taxon-name-part> <tp:taxon-name-part taxon-name-part-type="species" reg="tesselatus">tesselatus</tp:taxon-name-part></tp:taxon-name>
                      </italic>
                    </th><th rowspan="1" colspan="1">
                      <italic>
                        <tp:taxon-name><tp:taxon-name-part taxon-name-part-type="genus" reg="Telipogon">T.</tp:taxon-name-part> <tp:taxon-name-part taxon-name-part-type="species" reg="teuscheri">teuscheri</tp:taxon-name-part></tp:taxon-name>
                      </italic>
                    </th><th rowspan="1" colspan="1">
                      <italic>
                        <tp:taxon-name><tp:taxon-name-part taxon-name-part-type="genus" reg="Telipogon">T.</tp:taxon-name-part> <tp:taxon-name-part taxon-name-part-type="species" reg="thomasii">thomasii</tp:taxon-name-part></tp:taxon-name>
                      </italic>
                    </th></tr><tr><td rowspan="1" colspan="1">Corolla</td><td rowspan="1" colspan="1">Pale cream-yellow with longitudinal dark yellow veins and conspicuous transverse, short reddish-brown lines arranged to form circles in the corolla</td><td rowspan="1" colspan="1">Yellow with red-brown reticulate lines</td><td rowspan="1" colspan="1">Yellow with red-brown reticulate lines</td><td rowspan="1" colspan="1">Tan-yellow with red-brown reticulate lines</td></tr><tr><td rowspan="1" colspan="1">Petals</td><td rowspan="1" colspan="1">15–21 × 12–23.5 mm, elliptic-ovate, apex acuminate</td><td rowspan="1" colspan="1">15–27.1 × 12–18.5 mm, suborbicular to ovate-suborbicular, apex shortly acuminate</td><td rowspan="1" colspan="1">14.5–20.1 × 12.8–19.8 mm, broadly elliptic-rhomboid, apex acute</td><td rowspan="1" colspan="1">20–25.8 × 20–27.5 mm, broadly elliptic, apex obtuse and apiculate</td></tr><tr><td rowspan="1" colspan="1"># petal veins</td><td rowspan="1" colspan="1">(8–)9–11</td><td rowspan="1" colspan="1">(6–)7–8</td><td rowspan="1" colspan="1">(8–)9–11</td><td rowspan="1" colspan="1">(8–)10–13</td></tr><tr><td rowspan="1" colspan="1">Lip</td><td rowspan="1" colspan="1">18–19.8 × 13–26.5 mm, broadly elliptical, apex obtuse, apiculate</td><td rowspan="1" colspan="1">14–25.8 × 21–32.0 mm, transversely elliptic, apex obtuse to shortly acuminate</td><td rowspan="1" colspan="1">15.2–19.3 × 20.5–27.1 mm, transversally obovate, apex obtuse and shortly apiculate</td><td rowspan="1" colspan="1">18.4–24.6 × 23.9–31.7 mm, broadly ovate-elliptic, apex obtuse, apiculate</td></tr><tr><td rowspan="1" colspan="1"># lip veins</td><td rowspan="1" colspan="1">(11–)13–15</td><td rowspan="1" colspan="1">(14–)15–17</td><td rowspan="1" colspan="1">15(–19)</td><td rowspan="1" colspan="1">(14–)15–18</td></tr><tr><td rowspan="1" colspan="1">Lip callus</td><td rowspan="1" colspan="1">Red-brown, lighter toward the apex, narrowly cordiform, villose-hirsute</td><td rowspan="1" colspan="1">Reddish-purple, subquadrate, convex, hispid, with a central longitudinal sulcus, margins thin, skirt-like, apex bifid</td><td rowspan="1" colspan="1">Dark purple, lighter at margins, lunate-deltoid, convex, turning flat, skirt-like on margins, villose centrally, velvety on margins, apex broadly obtuse, retuse, to emarginate</td><td rowspan="1" colspan="1">Dark red to brown, subcordiform, hirsute, with a longitudinal central ridge, sub-trilobed</td></tr><tr><td rowspan="1" colspan="1">Column</td><td rowspan="1" colspan="1">Red-brown, dorsally trilobed, lateral lobes slightly swollen, central lobe dactyliform and curved to the clinandrium, with 3 tufts of evenly long setae, one per lobe</td><td rowspan="1" colspan="1">Yellow, dorsally trilobed, lobes swollen, upper lobe wide and curved to the clinandrium, lobes densely and evenly setose</td><td rowspan="1" colspan="1">Dark brown-purple, dorsally trilobed, lateral lobes slightly swollen, central lobe dactyliform and curved to the clinandrium, with 3 tufts of setae, one per lobe, central tuft shorter than lateral</td><td rowspan="1" colspan="1">Yellow, dorsally trilobed, central lobe wide, slightly swollen and curved to the clinandrium, lobes evenly short setose</td></tr><tr><td rowspan="1" colspan="1">Column setae</td><td rowspan="1" colspan="1">Red-brown, acicular, ca. 3 mm long</td><td rowspan="1" colspan="1">Red-yellow, acicular, ca. 3 mm long</td><td rowspan="1" colspan="1">Dark purple, acicular, central 1.8–2.1 mm long, lateral 2.4–3.3 mm long</td><td rowspan="1" colspan="1">Purple, acicular, ca. 2 mm long</td></tr></tbody></table></table-wrap></tp:treatment-sec><tp:treatment-sec sec-type="Distribution, habitat, and ecology"><title>Distribution, habitat, and ecology.</title><p>Specimens of <italic><tp:taxon-name><tp:taxon-name-part taxon-name-part-type="genus" reg="Telipogon">T.</tp:taxon-name-part> <tp:taxon-name-part taxon-name-part-type="species" reg="teuscheri">teuscheri</tp:taxon-name-part></tp:taxon-name></italic> have been recorded in three localities restricted to the province of Azuay, in the Interandean Valleys of southern Ecuador (Fig. <xref ref-type="fig" rid="F2">2</xref>). One locality is north of Santa Isabel, the second is southeast of Portete, and the third is west of Cuenca. Additionally, there is an unexpected iNaturalist record of <italic><tp:taxon-name><tp:taxon-name-part taxon-name-part-type="genus" reg="Telipogon">T.</tp:taxon-name-part> <tp:taxon-name-part taxon-name-part-type="species" reg="teuscheri">teuscheri</tp:taxon-name-part></tp:taxon-name></italic> near Molleturo, at approximately 2400 m a.s.l., 40 km northwest of Cuenca, which would extend its longitudinal range toward the western foothills of Azuay as well as its altitudinal range. Further expeditions to this area are needed to collect material and confirm this finding.</p><p>The elevation of 2000 m indicated in the holotype of <italic><tp:taxon-name><tp:taxon-name-part taxon-name-part-type="genus" reg="Telipogon">T.</tp:taxon-name-part> <tp:taxon-name-part taxon-name-part-type="species" reg="isabelae">isabelae</tp:taxon-name-part></tp:taxon-name></italic> (Fig. <xref ref-type="fig" rid="F1">1</xref>) is somewhat unusual and likely erroneous, as habitats at that elevation near Santa Isabel correspond to warm semi-deciduous forest and shrublands (Ministerio del Ambiente 2013). Acaulescent <italic><tp:taxon-name><tp:taxon-name-part taxon-name-part-type="genus" reg="Telipogon">Telipogon</tp:taxon-name-part></tp:taxon-name></italic> species with angled inflorescences and medium-sized to large flowers usually inhabit higher elevations, from ca. 2400 m to 3300 m a.s.l.</p><p>Therefore, based on species records apart from the holotype, we suggest that the most probable elevational range of the species is 2700–3100 m a.s.l. The corresponding ecosystems are the montane and high montane evergreen forests (codes BsMn02, BsMn03 and BsAn03). These forests are characterized by mean annual temperatures ranging from 10.1 to 16.2 °C and canopies between 15 and 25 m tall. At increasing elevations, tree trunks become thick and twisted, with many individuals branching at ground level or developing adventitious roots. The understory is notably dense and enriched with herbaceous plants, epiphytes, and bryophytes that extensively cover the forest floor (Ministerio del Ambiente 2013). The largest population of <italic><tp:taxon-name><tp:taxon-name-part taxon-name-part-type="genus" reg="Telipogon">T.</tp:taxon-name-part> <tp:taxon-name-part taxon-name-part-type="species" reg="teuscheri">teuscheri</tp:taxon-name-part></tp:taxon-name></italic> observed occupied approximately 400 m<sup>2</sup>, within a patch of very dense forest, located in a humid ravine. Within the understory, at least 50 individuals were counted. Most of the plants were young plants in their first or second flowering, and only some were large, mature plants. Many plants were anchored on thin branches located less than two meters above ground and a few on thicker branches located up to four meters above ground. In the same forest patch, we also observed individuals of <italic><tp:taxon-name><tp:taxon-name-part taxon-name-part-type="genus" reg="Telipogon">T.</tp:taxon-name-part> <tp:taxon-name-part taxon-name-part-type="species" reg="thomasii">thomasii</tp:taxon-name-part></tp:taxon-name></italic>, and other orchids such as <italic><tp:taxon-name><tp:taxon-name-part taxon-name-part-type="genus" reg="Elleanthus">Elleanthus</tp:taxon-name-part> <tp:taxon-name-part taxon-name-part-type="species" reg="aurantiacus">aurantiacus</tp:taxon-name-part></tp:taxon-name></italic> (Lindl.) Rchb.f., <italic><tp:taxon-name><tp:taxon-name-part taxon-name-part-type="genus" reg="Fernandezia">Fernandezia</tp:taxon-name-part> <tp:taxon-name-part taxon-name-part-type="species" reg="debedoutii">debedoutii</tp:taxon-name-part></tp:taxon-name></italic> (P.Ortiz) M.W.Chase, <italic><tp:taxon-name><tp:taxon-name-part taxon-name-part-type="genus" reg="Fernandezia">F.</tp:taxon-name-part> <tp:taxon-name-part taxon-name-part-type="species" reg="maculata">maculata</tp:taxon-name-part></tp:taxon-name></italic> Garay &amp; Dunst., <italic><tp:taxon-name><tp:taxon-name-part taxon-name-part-type="genus" reg="Fernandezia">F.</tp:taxon-name-part> <tp:taxon-name-part taxon-name-part-type="species" reg="hispidula">hispidula</tp:taxon-name-part></tp:taxon-name></italic> (Rchb.f.) M.W.Chase, and <italic><tp:taxon-name><tp:taxon-name-part taxon-name-part-type="genus" reg="Malaxis">Malaxis</tp:taxon-name-part> <tp:taxon-name-part taxon-name-part-type="species" reg="histionantha">histionantha</tp:taxon-name-part></tp:taxon-name></italic> (Otto) Garay &amp; Dunst.</p></tp:treatment-sec><tp:treatment-sec sec-type="Phenology and flower variation"><title>Phenology and flower variation.</title><p>Herbarium specimens of <italic><tp:taxon-name><tp:taxon-name-part taxon-name-part-type="genus" reg="Telipogon">T.</tp:taxon-name-part> <tp:taxon-name-part taxon-name-part-type="species" reg="teuscheri">teuscheri</tp:taxon-name-part></tp:taxon-name></italic> with flowers were collected in August and December. We collected plants flowering from May to September, while in December, plants from the Portete locality were without flowers. The showy flowers are probably pollinated by male tachinid flies as previously described for other showy <italic><tp:taxon-name><tp:taxon-name-part taxon-name-part-type="genus" reg="Telipogon">Telipogon</tp:taxon-name-part></tp:taxon-name></italic> species (<xref ref-type="bibr" rid="B19">Martel et al. 2016</xref>, <xref ref-type="bibr" rid="B20">2019</xref>), which use a pollination mechanism based on sexual deceit. <italic><tp:taxon-name><tp:taxon-name-part taxon-name-part-type="genus" reg="Telipogon">Telipogon</tp:taxon-name-part> <tp:taxon-name-part taxon-name-part-type="species" reg="teuscheri">teuscheri</tp:taxon-name-part></tp:taxon-name></italic> presents a remarkable flower variation in size, the color intensity of the reticulations on the petals, and the lip callus shape. Petals and lip length ranges from 14.5–20.1 mm and 15.2–19.3 mm, respectively. The petals can be almost completely yellow with a barely perceptible reticulation, but they can also be very stained with thick dark-brown reticulations and a dark haze towards the edge of the corolla (Figs <xref ref-type="fig" rid="F1">1</xref>, <xref ref-type="fig" rid="F5">5</xref>). These variations have also been observed in <italic><tp:taxon-name><tp:taxon-name-part taxon-name-part-type="genus" reg="Telipogon">T.</tp:taxon-name-part> <tp:taxon-name-part taxon-name-part-type="species" reg="pillaropatatensis">pillaropatatensis</tp:taxon-name-part></tp:taxon-name></italic> Iturralde, Monteros &amp; Baquero, where it is presumed that size is associated with plant age, and direct sunlight might be critical in inducing the production of the pigments responsible for the dark brown colorations of the corolla (<xref ref-type="bibr" rid="B14">Iturralde et al. 2023</xref>). On the other hand, calli vary from having a completely rounded border to an almost trapezoidal, sinuate-undulate border. Finally, the coloration of the callus margin can vary from purple to yellow, but it is always lighter than the center.</p></tp:treatment-sec><tp:treatment-sec sec-type="Preliminary conservation status"><title>Preliminary conservation status.</title><p>The extent of occurrence (<abbrev xmlns:xlink="http://www.w3.org/1999/xlink" xlink:title="extent of occurrence" xlink:type="simple">EOO</abbrev>) calculated for <italic><tp:taxon-name><tp:taxon-name-part taxon-name-part-type="genus" reg="Telipogon">Telipogon</tp:taxon-name-part> <tp:taxon-name-part taxon-name-part-type="species" reg="teuscheri">teuscheri</tp:taxon-name-part></tp:taxon-name></italic> is 427.35 km<sup>2</sup>, and the area of occupancy (<abbrev xmlns:xlink="http://www.w3.org/1999/xlink" xlink:title="area of occupancy" xlink:type="simple">AOO</abbrev>) is 12 km<sup>2</sup>. The montane and high-montane evergreen forests where <italic><tp:taxon-name><tp:taxon-name-part taxon-name-part-type="genus" reg="Telipogon">T.</tp:taxon-name-part> <tp:taxon-name-part taxon-name-part-type="species" reg="teuscheri">teuscheri</tp:taxon-name-part></tp:taxon-name></italic> occurs are highly fragmented due to anthropogenic activities, mainly livestock grazing. These activities have reduced continuous forest cover, resulting in numerous isolated patches. According to the ecosystem map of Azuay Province, the combined remaining area of these three ecosystems is approximately 1,040 km<sup>2</sup> (~12.5% of the total area of the Azuay Province – <xref ref-type="bibr" rid="B13">Gobierno Provincial del Azuay 2022</xref>). Given the restricted <abbrev xmlns:xlink="http://www.w3.org/1999/xlink" xlink:title="area of occupancy" xlink:type="simple">AOO</abbrev>, the small and fragmented <abbrev xmlns:xlink="http://www.w3.org/1999/xlink" xlink:title="extent of occurrence" xlink:type="simple">EOO</abbrev>, and ongoing habitat degradation, <italic><tp:taxon-name><tp:taxon-name-part taxon-name-part-type="genus" reg="Telipogon">T.</tp:taxon-name-part> <tp:taxon-name-part taxon-name-part-type="species" reg="teuscheri">teuscheri</tp:taxon-name-part></tp:taxon-name></italic> meets the <xref ref-type="bibr" rid="B16">IUCN (2024)</xref> criteria for Endangered (<abbrev xmlns:xlink="http://www.w3.org/1999/xlink" xlink:title="Endangered" xlink:type="simple">EN</abbrev>) under categories B1ab(iii)+2ab(iii).</p></tp:treatment-sec><tp:treatment-sec><!--Section generated to contain objects referenced in tp:taxon-treatment.--><fig id="F1" position="float" orientation="portrait"><object-id xmlns:xlink="http://www.w3.org/1999/xlink" content-type="doi" xlink:type="simple">10.3897/phytokeys.273.180600.figure1</object-id><object-id xmlns:xlink="http://www.w3.org/1999/xlink" content-type="arpha" xlink:type="simple">20947FFC-5DAF-5DFD-BA7F-567613659416</object-id><label>Figure 1.</label><caption><p><italic><tp:taxon-name><tp:taxon-name-part taxon-name-part-type="genus" reg="Telipogon">Telipogon</tp:taxon-name-part> <tp:taxon-name-part taxon-name-part-type="species" reg="teuscheri">teuscheri</tp:taxon-name-part></tp:taxon-name></italic>. <bold>A</bold>. Holotype of <italic><tp:taxon-name><tp:taxon-name-part taxon-name-part-type="genus" reg="Telipogon">T.</tp:taxon-name-part> <tp:taxon-name-part taxon-name-part-type="species" reg="isabelae">isabelae</tp:taxon-name-part></tp:taxon-name> A. Hirtz 3338</italic> (MO! – ex RPSC) herein synonymized with <italic><tp:taxon-name><tp:taxon-name-part taxon-name-part-type="genus" reg="Telipogon">T.</tp:taxon-name-part> <tp:taxon-name-part taxon-name-part-type="species" reg="teuscheri">teuscheri</tp:taxon-name-part></tp:taxon-name></italic>; <bold>B</bold>. Close-up of the preserved flower; <bold>C</bold>. Flower from specimen found near Mazán (<italic>F. Sánchez &amp; G.A. Iturralde GI-2309-1907</italic><abbrev xmlns:xlink="http://www.w3.org/1999/xlink" xlink:title="National Herbarium of Ecuador" xlink:type="simple">QCNE</abbrev>!); <bold>D</bold>. Flower from specimen found near Portete (<italic>Gabriel A. Iturralde GI-2305-1083</italic><abbrev xmlns:xlink="http://www.w3.org/1999/xlink" xlink:title="National Herbarium of Ecuador" xlink:type="simple">QCNE</abbrev>!); <bold>E</bold>. Another flower from same locality in Portete (not collected). Images from Tropicos.org, Missouri Botanical Garden (<bold>A, B</bold>) [accessed 30 April 2025].</p></caption><graphic xmlns:xlink="http://www.w3.org/1999/xlink" xlink:href="phytokeys-273-001_article-180600__-g001.jpg" id="oo_1589121.jpg" position="float" orientation="portrait" xlink:type="simple"><uri content-type="original_file" xlink:type="simple">https://binary.pensoft.net/fig/1589121</uri></graphic></fig><fig id="F6" position="float" orientation="portrait"><object-id xmlns:xlink="http://www.w3.org/1999/xlink" content-type="doi" xlink:type="simple">10.3897/phytokeys.273.180600.figure6</object-id><object-id xmlns:xlink="http://www.w3.org/1999/xlink" content-type="arpha" xlink:type="simple">96A8A27F-343F-5DFC-A433-0F7F41FAC454</object-id><label>Figure 6.</label><caption><p><italic><tp:taxon-name><tp:taxon-name-part taxon-name-part-type="genus" reg="Telipogon">Telipogon</tp:taxon-name-part> <tp:taxon-name-part taxon-name-part-type="species" reg="teuscheri">teuscheri</tp:taxon-name-part></tp:taxon-name></italic> from near Portete-Azuay. <bold>A</bold>. Habit; <bold>B</bold>. Flower; <bold>C</bold>. Dissected perianth: <bold>C1</bold>. Dorsal sepal adaxial side (left), abaxial side (right); <bold>C2</bold>. Lateral sepals adaxial side (left), abaxial side (right); <bold>C3</bold>. Petals adaxial side; <bold>C4</bold>. Petals abaxial side; <bold>C5</bold>. Close-up of petal base; <bold>C6</bold>. Lip and column; <bold>D</bold>. Column and lip callus: <bold>D1</bold>. frontal view; <bold>D2</bold>. Lateral view; <bold>D3</bold>. Dorsal view; <bold>E</bold>. Close-up of column setae. Prepared by G.A. Iturralde based on <italic>G.A. Iturralde GI-2208-5095</italic> (<abbrev xmlns:xlink="http://www.w3.org/1999/xlink" xlink:title="National Herbarium of Ecuador" xlink:type="simple">QCNE</abbrev>!) (<bold>A, D, E</bold>) and <italic>GI-2305-1083</italic> (<abbrev xmlns:xlink="http://www.w3.org/1999/xlink" xlink:title="National Herbarium of Ecuador" xlink:type="simple">QCNE</abbrev>!) (<bold>B, C</bold>).</p></caption><graphic xmlns:xlink="http://www.w3.org/1999/xlink" xlink:href="phytokeys-273-001_article-180600__-g006.jpg" id="oo_1589126.jpg" position="float" orientation="portrait" xlink:type="simple"><uri content-type="original_file" xlink:type="simple">https://binary.pensoft.net/fig/1589126</uri></graphic></fig><supplementary-material xmlns:xlink="http://www.w3.org/1999/xlink" id="S2" position="float" orientation="portrait" xlink:type="simple"><object-id content-type="doi" xlink:type="simple">10.3897/phytokeys.273.180600.suppl2</object-id><object-id content-type="arpha" xlink:type="simple">BCC6AD44-62AF-5E1E-A0C7-2B72EAC95F88</object-id><label>Supplementary material 2</label><caption><p>Supplementary figures</p></caption><statement content-type="dataType"><label>Data type</label><p>docx</p></statement><statement content-type="notes"><label>Explanation note</label><p><bold>fig S1</bold>. iNaturalist record of <italic><tp:taxon-name><tp:taxon-name-part taxon-name-part-type="genus" reg="Telipogon">Telipogon</tp:taxon-name-part> <tp:taxon-name-part taxon-name-part-type="species" reg="teuscheri">teuscheri</tp:taxon-name-part></tp:taxon-name></italic> Garay – ECUADOR: Azuay, near Cuenca, Aug 2023, <italic>fkarste</italic><ext-link xlink:href="https://www.inaturalist.org/observations/176645191" ext-link-type="uri" xlink:type="simple">https://www.inaturalist.org/observations/176645191</ext-link>. <bold>fig S2</bold>. iNaturalist record of <italic><tp:taxon-name><tp:taxon-name-part taxon-name-part-type="genus" reg="Telipogon">Telipogon</tp:taxon-name-part> <tp:taxon-name-part taxon-name-part-type="species" reg="teuscheri">teuscheri</tp:taxon-name-part></tp:taxon-name></italic> Garay – ECUADOR: Azuay, near San Felipe de Molleturo, 30 Jul 2025, <italic>fkarste</italic><ext-link xlink:href="https://www.inaturalist.org/observations/302520547" ext-link-type="uri" xlink:type="simple">https://www.inaturalist.org/observations/302520547</ext-link>. <bold>fig S3</bold>. iNaturalist record of <italic><tp:taxon-name><tp:taxon-name-part taxon-name-part-type="genus" reg="Telipogon">Telipogon</tp:taxon-name-part> <tp:taxon-name-part taxon-name-part-type="species" reg="teuscheri">teuscheri</tp:taxon-name-part></tp:taxon-name></italic> Garay. – ECUADOR: Azuay, near San Felipe de Molleturo, 30 Jul 2025, <italic>fkarste</italic><ext-link xlink:href="https://www.inaturalist.org/observations/302520681" ext-link-type="uri" xlink:type="simple">https://www.inaturalist.org/observations/302520681</ext-link>.</p></statement><media xlink:href="phytokeys-273-001_article-180600__-s002.docx" mimetype="application" mime-subtype="vnd.openxmlformats-officedocument.wordprocessingml.document" position="float" orientation="portrait" id="oo_1589129.docx" xlink:type="simple"><uri content-type="original_file" xlink:type="simple">https://binary.pensoft.net/file/1589129</uri></media><permissions><license xlink:type="simple"><license-p>This dataset is made available under the Open Database License (<ext-link ext-link-type="uri" xlink:href="http://opendatacommons.org/licenses/odbl/1.0/" xlink:type="simple">http://opendatacommons.org/licenses/odbl/1.0/</ext-link>). The Open Database License (ODbL) is a license agreement intended to allow users to freely share, modify, and use this Dataset while maintaining this same freedom for others, provided that the original source and author(s) are credited.</license-p></license></permissions><attrib specific-use="authors"> Luis E. Baquero, Carlos Martel, Yanua Ledesma, Mónica Salomé Guerrero-Freire, Gabriel A. Iturralde</attrib></supplementary-material><fig id="F5" position="float" orientation="portrait"><object-id xmlns:xlink="http://www.w3.org/1999/xlink" content-type="doi" xlink:type="simple">10.3897/phytokeys.273.180600.figure5</object-id><object-id xmlns:xlink="http://www.w3.org/1999/xlink" content-type="arpha" xlink:type="simple">76739284-F384-5CC7-82F5-E649F22212B7</object-id><label>Figure 5.</label><caption><p><italic><tp:taxon-name><tp:taxon-name-part taxon-name-part-type="genus" reg="Telipogon">Telipogon</tp:taxon-name-part></tp:taxon-name></italic> species compared in this study. Flowers. <bold>A</bold>. <italic><tp:taxon-name><tp:taxon-name-part taxon-name-part-type="genus" reg="Telipogon">T.</tp:taxon-name-part> <tp:taxon-name-part taxon-name-part-type="species" reg="tamboensis">tamboensis</tp:taxon-name-part></tp:taxon-name></italic> from specimen found near Zhud-Cañar (<italic>Gabriel A. Iturralde GI-2305-0939</italic><abbrev xmlns:xlink="http://www.w3.org/1999/xlink" xlink:title="National Herbarium of Ecuador" xlink:type="simple">QCNE</abbrev>!); <bold>B</bold>. <italic><tp:taxon-name><tp:taxon-name-part taxon-name-part-type="genus" reg="Telipogon">T.</tp:taxon-name-part> <tp:taxon-name-part taxon-name-part-type="species" reg="tesselatus">tesselatus</tp:taxon-name-part></tp:taxon-name></italic> from a specimen found near Saraguro-Loja (Photo # GI-2409-6249); <bold>C</bold>. <italic><tp:taxon-name><tp:taxon-name-part taxon-name-part-type="genus" reg="Telipogon">T.</tp:taxon-name-part> <tp:taxon-name-part taxon-name-part-type="species" reg="teuscheri">teuscheri</tp:taxon-name-part></tp:taxon-name></italic> from specimen found near Portete-Azuay (Photo # GI-2306-1145); <bold>D</bold>. <italic><tp:taxon-name><tp:taxon-name-part taxon-name-part-type="genus" reg="Telipogon">T.</tp:taxon-name-part> <tp:taxon-name-part taxon-name-part-type="species" reg="thomasii">thomasii</tp:taxon-name-part></tp:taxon-name></italic> from a specimen found near Molleturo-Azuay (Photo # GI-2208-4745). Close-up of column and lip callus; <bold>E</bold>. Frontal view; <bold>F</bold>. Lateral view; <bold>G</bold>. Dorsal view. Photos by G. Iturralde.</p></caption><graphic xmlns:xlink="http://www.w3.org/1999/xlink" xlink:href="phytokeys-273-001_article-180600__-g005.jpg" id="oo_1589125.jpg" position="float" orientation="portrait" xlink:type="simple"><uri content-type="original_file" xlink:type="simple">https://binary.pensoft.net/fig/1589125</uri></graphic></fig><fig id="F2" position="float" orientation="portrait"><object-id xmlns:xlink="http://www.w3.org/1999/xlink" content-type="doi" xlink:type="simple">10.3897/phytokeys.273.180600.figure2</object-id><object-id xmlns:xlink="http://www.w3.org/1999/xlink" content-type="arpha" xlink:type="simple">33088744-3A44-5612-891F-3D51104F75DB</object-id><label>Figure 2.</label><caption><p>Distribution of <italic><tp:taxon-name><tp:taxon-name-part taxon-name-part-type="genus" reg="Telipogon">Telipogon</tp:taxon-name-part> <tp:taxon-name-part taxon-name-part-type="species" reg="teuscheri">teuscheri</tp:taxon-name-part></tp:taxon-name></italic> and morphologically similar species in the northern Andes (Ecuador, Peru).</p></caption><graphic xmlns:xlink="http://www.w3.org/1999/xlink" xlink:href="phytokeys-273-001_article-180600__-g002.jpg" id="oo_1589122.jpg" position="float" orientation="portrait" xlink:type="simple"><uri content-type="original_file" xlink:type="simple">https://binary.pensoft.net/fig/1589122</uri></graphic></fig></tp:treatment-sec><ref-list><ref id="B19"><mixed-citation xmlns:xlink="http://www.w3.org/1999/xlink" xlink:type="simple">Martel C, Cairampoma L, Stauffer FW, Ayasse M (2016) <italic><tp:taxon-name><tp:taxon-name-part taxon-name-part-type="genus">Telipogon</tp:taxon-name-part> <tp:taxon-name-part taxon-name-part-type="species">peruvianus</tp:taxon-name-part></tp:taxon-name></italic> (<tp:taxon-name><tp:taxon-name-part taxon-name-part-type="family">Orchidaceae</tp:taxon-name-part></tp:taxon-name>) flowers elicit pre-mating behaviour in <italic><tp:taxon-name><tp:taxon-name-part taxon-name-part-type="genus">Eudejeania</tp:taxon-name-part></tp:taxon-name></italic> (<tp:taxon-name><tp:taxon-name-part taxon-name-part-type="family">Tachinidae</tp:taxon-name-part></tp:taxon-name>) males for pollination. PLOS ONE 11: e0165896. <ext-link xlink:href="10.1371/journal.pone.0165896" ext-link-type="doi" xlink:type="simple">https://doi.org/10.1371/journal.pone.0165896</ext-link></mixed-citation></ref><ref id="B20"><mixed-citation xmlns:xlink="http://www.w3.org/1999/xlink" xlink:type="simple">Martel C, Francke W, Ayasse M (2019) The chemical and visual bases of the pollination of the Neotropical sexually deceptive orchid <italic><tp:taxon-name><tp:taxon-name-part taxon-name-part-type="genus">Telipogon</tp:taxon-name-part> <tp:taxon-name-part taxon-name-part-type="species">peruvianus</tp:taxon-name-part></tp:taxon-name></italic>. New Phytologist 223: 1989–2001. <ext-link xlink:href="10.1111/nph.15902" ext-link-type="doi" xlink:type="simple">https://doi.org/10.1111/nph.15902</ext-link></mixed-citation></ref><ref id="B14"><mixed-citation xmlns:xlink="http://www.w3.org/1999/xlink" xlink:type="simple">Iturralde GA, Monteros MF, Jiménez MM, Martel C, Baquero LE (2023) <italic><tp:taxon-name><tp:taxon-name-part taxon-name-part-type="genus">Telipogon</tp:taxon-name-part> <tp:taxon-name-part taxon-name-part-type="species">pillaropatatensis</tp:taxon-name-part></tp:taxon-name></italic> (<tp:taxon-name><tp:taxon-name-part taxon-name-part-type="subtribe">Oncidiinae</tp:taxon-name-part></tp:taxon-name>): a new species from the East-Central Andes of Ecuador. Lankesteriana 23(3): 495–509. <ext-link xlink:href="10.15517/lank.v23i3.58100" ext-link-type="doi" xlink:type="simple">https://doi.org/10.15517/lank.v23i3.58100</ext-link></mixed-citation></ref><ref id="B13"><mixed-citation xmlns:xlink="http://www.w3.org/1999/xlink" xlink:type="simple">Gobierno Provincial del Azuay (2022) Plan de desarrollo y ordenamiento territorial de la provincia del Azuay 2019–2030. <ext-link xlink:href="https://www.azuay.gob.ec/" ext-link-type="uri" xlink:type="simple">https://www.azuay.gob.ec/</ext-link> [accessed 25.11.2025]</mixed-citation></ref><ref id="B16"><mixed-citation xmlns:xlink="http://www.w3.org/1999/xlink" xlink:type="simple">IUCN (2024) IUCN Standards and Petitions Committee 2024. Guidelines for Using the IUCN Red List Categories and Criteria. Version 16. Standards and Petitions Committee. <ext-link xlink:href="https://www.iucnredlist.org/resources/redlistguidelines.pdf" ext-link-type="uri" xlink:type="simple">https://www.iucnredlist.org/resources/redlistguidelines.pdf</ext-link> [accessed 25.11.2025]</mixed-citation></ref></ref-list></tp:taxon-treatment>
